# Supplementary material for: Non-invasive in vivo hyperspectral imaging of the retina for potential biomarker use in Alzheimer’s disease
Source: Nat Commun. 2019 Sep 17;10:4227. doi: 10.1038/s41467-019-12242-1 (PMC6748929; doi:10.1038/s41467-019-12242-1)
Supplement: Supplementary file 6 — Source Data [file 41467_2019_12242_MOESM6_ESM.xlsx]

## Sheet: Table 1
Sex
	Cases	Controls
Male	2	7
Female	13	13
Lens
	Cases	Controls
Phakic	12	19
Pseudophakic	3	1
Age
	Cases	Controls
	73	66
	78	66
	63	69
	66	67
	56	68
	67	70
	69	70
	66	69
	75	66
	63	69
	62	66
	71	73
	85	67
	77	69
	57	75
		72
		73
		68
		67
		72
Peripheral drusen
	Cases	Controls
No drusen	12	15
Drusen	3	5
Macular drusen
	Cases	Controls
No drusen	10	12
Drusen	5	8
Glaucoma
	Cases	Controls
No glaucoma	14	18
Glaucoma	1	2
RNFL thickness
	Cases	Controls
	100	99
	96	102
	96	107
	107	94
	85	103
	80	101
	107	101
	101	80
	107	98
	115	92
	78	64
	96	92
	111	112
	75	88
	109	94
		73
		103
		72
		99
		83
MMSE
	Cases	Controls
	20	30
	25	30
	24	29
	24	27
	18	28
	27	26
	26	28
	23	30
	30	27
	23	27
	22	26
	26	30
	21	25
	23	27
	16	29
		25
		29
		28
		28
		27

## Sheet: Figure 4
	F1	F2	S1	S2	I1	I2
neg 1	-0.18196	-0.087215	-0.20316	-0.12702	-0.08393	-0.11119
neg 2	-0.39971	-0.26426	-0.22251	-0.11909	-0.16593	-0.099825
neg 3	0.04191	0.07293	-0.00040551	0.085484	-0.031712	0.063874
neg 4	-0.083155	0.057684	0.0048956	0.020779	0.078794	-0.075497
neg 5	0.18363	0.1487	0.0042948	0.04842	0.0057716	0.034805
neg 6	0.075757	0.043841	0.30945	0.23662	0.52646	0.32855
neg 7	-0.2998	-0.18235	-0.17187	0.0025014	-0.11469	0.047203
neg 8	-0.17572	-0.12046	0.015085	0.063951	-0.027911	0.090092
neg 9	0.0059438	-0.1318	-0.070145	-0.046589	-0.17199	-0.30703
neg 10	0.1097	0.059065	0.11674	0.042036	0.10365	0.12268
neg 11	0.25128	0.11456	-0.10097	-0.06085	-0.073503	-0.24779
neg 12	-0.2826	-0.082291	-0.11644	-0.099873	-0.037702	0.2018
neg 13	0.13746	-0.028285	-0.15033	-0.29838	-0.29978	-0.39486
neg 14	-0.19014	-0.20619	-0.2127	-0.27115	-0.29117	-0.2331
neg 15	0.018763	0.1539	0.18917	0.26237	0.11666	0.26495
neg 16	-0.3088	-0.18996	-0.21373	-0.25719	-0.1164	-0.17188
neg 17	-0.38309	-0.40177	-0.21647	-0.22177	-0.48087	-0.40778
neg 18	-0.25137	-0.1785	-0.043317	0.1765	-0.088199	0.051524
neg 19	-0.057764	-0.013646	-0.10673	-0.21469	-0.048459	-0.27891
neg 20	0.10679	0.071925	-0.0086225	-0.018571	0.069348	0.020504
pos 1	-0.2001	-0.15866	0.069265	-0.10143	-0.20616	0.022452
pos 2	0.53867	0.33252	0.1202	0.4968	0.31308	0.21857
pos 3	0.20132	0.11478	0.051189	0.26004	0.043606	0.24572
pos 4	0.10087	0.11048	0.12892	0.12392	0.10431	-0.05389
pos 5	-0.23549	-0.24955	-0.13739	-0.13233	-0.30562	-0.35059
pos 6	0.53462	0.58599	0.14183	-0.20724	0.54955	0.3717
pos 7	-0.091354	-0.02215	-0.022142	0.023108	0.12747	0.2786
pos 8	0.45884	0.078878	0.020663	0.010649	-0.10738	-0.25438
pos 9	0.10575	0.17488	0.11097	0.17985	0.15531	0.20259
pos 10	0.16899	0.071882	0.11301	0.14161	0.25541	0.33523
pos 11	0.33255	0.21765	0.1523	-0.058297	0.26581	0.13127
pos 12	-0.076425	-0.045943	0.16105	0.12046	0.1137	0.11736
pos 13	0.1427	0.13582	0.1557	0.0045529	-0.049353	-0.11749
pos 14	0.0084028	-0.064996	0.040538	-0.33479	-0.27161	-0.25813
pos 15	-0.30648	-0.11747	0.091678	0.26963	0.14343	0.21285

## Sheet: Figure 5A
Study eye	Study eye	Fellow eye	Fellow eye	Validation	Validation
Neg	Pos	Neg	Pos	Neg	Pos
-0.20316	0.069265	-0.15112	0.20173	-0.13657	0.1374
-0.22251	0.1202	-0.076606	0.3577	-0.18097	0.24129
-0.0004055	0.051189	0.093917	0.069764	-0.12648	0.13729
0.0048956	0.12892	0.13852	0.15115	0.10575	0.19979
0.0042948	-0.13739	-0.03349	-0.07184	-0.21292
0.30945	0.14183	0.019068	0.31862	-0.11723
-0.17187	-0.022142	-0.04662	-0.12932	0.19125
0.015085	0.020663	0.038412	-0.065209	0.070678
-0.070145	0.11097	-0.13391	0.10277	0.1857
0.11674	0.11301	-0.027926	0.086928	-0.029398
-0.10097	0.1523	0.01647	0.044798	-0.23171
-0.11644	0.16105	-0.11858	0.20596	0.21176
-0.15033	0.1557	-0.083515	-0.01256	0.0056972
-0.2127	0.040538	-0.22768	-0.11862
0.18917	0.091678	0.23181	0.25126
-0.21373		0.022231
-0.21647		0.064323
-0.043317		-0.10317
-0.10673		-0.016393
-0.0086225

## Sheet: Figure 5C
HS score	Centiloid
-0.20316	0
-0.22251	-7
-0.00040551	-6
0.0048956	14
0.0042948	-2
0.30945	-17
-0.17187	-2
0.015085	17
-0.070145	17
0.11674	-24
-0.10097	-16
-0.11644	-1
-0.15033	0
-0.2127	-8
0.18917	9
-0.21373	6
-0.21647	-12
-0.043317	-3
-0.10673	5
-0.0086225	-29
0.069265	121
0.1202	127
0.051189	79
0.12892	52
-0.13739	101
0.14183	43
-0.022142	65
0.11097	146
0.11301	148
0.1523	140
0.16105	73
0.1557	125
0.040538	66

## Sheet: Figure 6A
Study eye	Fellow eye
-0.20316	-0.15112
-0.22251	-0.076606
-0.00040551	0.093917
0.0048956	0.13852
0.0042948	-0.03349
0.30945	0.019068
-0.17187	-0.04662
0.015085	0.038412
-0.070145	-0.13391
0.11674	-0.027926
-0.10097	0.01647
-0.11644	-0.11858
-0.15033	-0.083515
-0.2127	-0.22768
0.18917	0.23181
-0.21373	0.022231
-0.21647	0.064323
-0.10673	-0.10317
-0.0086225	-0.016393
0.069265	0.20173
0.1202	0.3577
0.051189	0.069764
0.12892	0.15115
-0.13739	-0.07184
0.14183	0.31862
-0.022142	-0.12932
0.020663	-0.065209
0.11097	0.10277
0.11301	0.086928
0.1523	0.044798
0.16105	0.20596
0.1557	-0.01256
0.040538	-0.11862
0.091678	0.25126

## Sheet: Figure 6B
Pre-cataract	Post-cataract
-0.2817	-0.24723
0.20126	0.2707
-0.049568	0.017253
-0.13377	-0.16834
-0.11547	-0.081824
-0.15478	-0.090409
0.11712	-0.1571
0.11993	0.24778
-0.073422	0.036522
-0.11502	-0.21588

## Sheet: Figure 7A
WT	5xFAD
1.3099	1.3957
1.3084	1.3122
1.2176	1.3212
1.2936	1.4086
1.3264	1.3352
1.2926	1.3526
1.3279	1.39
1.3655	1.357
1.3624	1.4689
1.3123	1.4319
	1.3956
